# Supplementary material for: Risk Tier, Variant Certainty, and Real-World Care Patterns in Breast Cancer Patients with Germline Alterations in Breast Cancer Susceptibility Genes
Source: Cancers (Basel). 2026 May 7;18(10):1499. doi: 10.3390/cancers18101499 (PMC13204001; doi:10.3390/cancers18101499)
Supplement: Supplementary file 1 [file cancers-18-01499-s001.zip]

Archive with 1 entries (1 files):
- cancers-4284624-supplementary.pdf
